# Supplementary material for: Sn(IV)-Porphyrin-Based Nanostructures Featuring Pd(II)-Mediated Supramolecular Arrays and Their Photocatalytic Degradation of Acid Orange 7 Dye
Source: Int J Mol Sci. 2022 Nov 8;23(22):13702. doi: 10.3390/ijms232213702 (PMC9696627; doi:10.3390/ijms232213702)
Supplement: Supplementary file 1 [file ijms-23-13702-s001.zip]

Archive with 1 entries (1 files):
- ijms-2018715-supplementary.pdf
